# Supplementary material for: Aged Pickle Brine Influences Flavor and Bacteria Characteristics of Pickled Chili Peppers
Source: Foods. 2026 Jul 21;15(14):2564. doi: 10.3390/foods15142564 (PMC13408934; doi:10.3390/foods15142564)
Supplement: Supplementary file 1 [file foods-15-02564-s001.zip]

Archive with 1 entries (1 files):
- foods-4400134-supplementary.pdf
